# Supplementary material for: Trace Metals in Global Air: First Results from the GAPS and GAPS Megacities Networks
Source: Environ Sci Technol. 2023 Sep 21;57(39):14661–73. doi: 10.1021/acs.est.3c05733 (PMC10552545; doi:10.1021/acs.est.3c05733)
Supplement: Supplementary file 2 — es3c05733_si_002.xlsx [file es3c05733_si_002.xlsx]

## Sheet: Spike Recoveries
	Be			Al			Ti			V			Cr			Mn			Fe			Co			Ni			Cu			Zn			Sr			As			Se			Mo			Ag			Cd
Sample Name	Conc. [ ng/ml ]	Conc. RSD	Spike Recovery %	Conc. [ ng/ml ]	Conc. RSD	Spike Recovery %	Conc. [ ng/ml ]	Conc. RSD	Spike Recovery %	Conc. [ ng/ml ]	Conc. RSD	Spike Recovery %	Conc. [ ng/ml ]	Conc. RSD	Spike Recovery %	Conc. [ ng/ml ]	Conc. RSD	Spike Recovery %	Conc. [ ng/ml ]	Conc. RSD	Spike Recovery %	Conc. [ ng/ml ]	Conc. RSD	Spike Recovery %	Conc. [ ng/ml ]	Conc. RSD	Spike Recovery %	Conc. [ ng/ml ]	Conc. RSD	Spike Recovery %	Conc. [ ng/ml ]	Conc. RSD	Spike Recovery %	Conc. [ ng/ml ]	Conc. RSD	Spike Recovery %	Conc. [ ng/ml ]	Conc. RSD	Spike Recovery %	Conc. [ ng/ml ]	Conc. RSD	Spike Recovery %	Conc. [ ng/ml ]	Conc. RSD	Spike Recovery %	Conc. [ ng/ml ]	Conc. RSD	Spike Recovery %	Conc. [ ng/ml ]
MC-WE01	0.00778	70.3		136.514	2.7		6.1337	10.3		0.29336	4.1		0.71928	2.5		5.64005	3.2		204.248	1.4		1.6073	1.1		0.39191	8.3		1.99846	0.6		10.0914	1.2		0.02756	73.6		1.64423	1.1		0.03525	17.7		0.10968	17.2		0.01093	15.5		0.00804
MC-WE01_sp1	9.7609	1.2	97.5	152.861	2.9	163.5	16.5841	3.7	104.5	9.71717	1.6	94.2	10.2389	0.6	95.2	15.6781	1.3	100.4	217.433	1.4	131.8	11.2569	1	96.5	10.1761	1.3	97.8	11.7133	1.9	97.1	19.9655	1.6	98.7	9.75662	1.9	97.3	11.5768	2.2	99.3	9.68083	0.5	96.5	10.0019	2.4	98.9	11.0027	12.7	109.9	9.60073
MC-WE01_sp2	48.1021	1.8	96.2	189.975	1.1	106.9	53.5496	1.2	94.8	47.7264	0.4	94.9	47.7307	1.2	94	54.8669	0.9	98.5	256.975	2	105.5	49.1191	0.7	95	48.9677	0.7	97.2	49.8659	0.8	95.7	58.6288	1.1	97.1	47.9218	1.5	95.8	50.3268	1.6	97.4	47.3287	0.6	94.6	48.1844	1.7	96.1	46.1282	27.7	92.2	46.4788
WE01	0.016	33.6		6.206	5.4		0.294	27.7		0.012	8.5		0.275	11.8		0.198	3		10.52	0.6		1.872	2.1		0.231	8		0.318	4.7		5.84	2.2		0.163	4.8		0.012	30		0.13	27.9		0.068	11		0.02	2.3		0.015
WE01_sp1	10.11	1.1	100.9	16.097	1.8	98.9	11.083	12	107.9	9.635	1.1	96.2	9.986	1	97.1	10.193	1	100	19.127	0.5	86.1	11.661	0.8	97.9	10.328	2.2	101	10.235	0.9	99.2	15.78	1.3	99.4	10.051	1	98.9	9.977	1.4	99.7	9.838	1.6	97.1	9.717	1.6	96.5	9.675	41.5	96.6	9.887
WE01_sp2	50.79	4.4	101.5	54.655	6.2	96.9	48.222	1.3	95.9	46.511	0.8	93	48.013	0.5	95.5	49.875	0.9	99.4	55.818	0.4	90.6	49.801	0.5	95.9	49.003	0.4	97.5	48.412	0.5	96.2	54.13	0.2	96.6	51.141	7.4	102	49.504	0.8	99	47.091	0.7	93.9	49.971	7.1	99.8	46.615	14.9	93.2	50.11
GR04	0.02	21.3		159.242	1.9		2.523	15.3		0.369	4.6		0.513	1.4		8.982	0.8		197.777	1.5		1.615	0.9		0.659	0.7		0.804	1.2		11.444	2.3		1.078	2.1		0.029	18		0.049	32.3		0.048	16.1		<0.000		<0.000	0.014
GR04_sp1	9.477	11.2	94.6	162.303	12.7	30.6	13.065	10.5	105.4	10.096	2.5	97.3	10.321	0.6	98.1	19.619	1.2	106.4	213.401	1.7	156.2	11.528	0.3	99.1	10.788	1.2	101.3	10.892	0.7	100.9	22.037	3.4	105.9	10.372	11.8	92.9	10.453	0.9	104.2	9.684	1.6	96.3	9.354	11.9	93.1	7.054	1.0869	71.5	9.129
GR04_sp2	50.011	1.3	100	216.394	1.6	114.3	50.315	1.1	95.6	47.679	0.2	94.6	48.307	0.2	95.6	58.938	0.2	99.9	254.387	1	113.2	49.879	0.3	96.5	50.415	0.6	99.5	49.952	1.1	98.3	60.955	0.2	99	51.188	1.5	100.2	50.129	0.2	100.2	48.504	0.8	96.9	49.465	1.1	98.8	55.199	8.50524	110.6	47.953
[truncated: 26 more columns]

## Sheet: Field Blanks & MDLs
Acid-Digested
	Be	Al	Ti	V	Cr	Mn	Fe	Co	Ni	Cu	Zn	Sr	As	Se	Mo	Ag	Cd	Sn	Sb	Ba	La	Ce	Tl	Pb	U
IDL	0.000375276	0.0587741	0.0247221	0.000570854	0.000664637	0.00171907	0.00692637	0.000836863	0.0115552	0.00105286	0.00466023	0.000923958	0.000113752	0.00186727	0.000223918	0.00060697	0.000174928	0.000577226	0.000169107	0.00014185	1.8097e-05	2.60199e-05	0.000348633	0.000187729	4.8878e-05
MDL	0.0544246	56.8704	3.24854	0.307679	13.4693	8.81905	155.39	14.4755	8.34188	1.85087	39.3126	0.798778	0.228458	0.338501	0.265811	0.0500553	0.0482652	542.266	0.114163	0.996848	0.0338487	0.0608009	0.167419	0.352936	0.00474293
MC-WE01	0.0318664	26.3456	0.624258	0.0302175	0.520065	0.221815	13.275	6.74835	0.176677	0.334682	15.1733	0.263996	0.031154	0.0609593	0.14339	0.00060697	0.00149654	167.635	0.0350925	0.242184	0.00244644	0.00583381	0.0980456	0.066224	0.000851324
MC-WE04	0.000375276	44.3179	0.0247221	0.0424318	0.770004	0.260998	14.9664	0.000836863	0.46114	1.49652	16.9488	0.309528	0.0228334	0.0329418	0.0809878	0.00060697	0.0111344	223.868	0.0233263	0.813243	0.00397882	0.00880896	0.0964998	0.050712	0.00108432
MC-GR01	0.000375276	6.60307	0.0247221	0.292779	0.887241	0.350374	27.3717	6.90623	0.560314	1.05261	18.5523	0.517264	0.0398464	0.0511332	0.000223918	0.00060697	0.00597719	0.000577226	0.0164216	0.454526	0.00412668	0.00825336	0.0998692	0.0594582	0.000286762
MC-GR03	0.0191234	18.3871	0.207786	0.0877715	0.532969	0.178662	8.18481	7.55435	0.553759	0.337079	16.858	0.258144	0.00327536	0.0604126	0.133358	0.00060697	0.00577108	212.027	0.0296619	0.155779	0.00578004	0.0142978	0.0776318	0.177026	0.0001389
MC-CEE01	0.0341739	6.70952	0.357251	0.0620481	0.39596	0.135459	11.9638	0.000836863	0.0115552	0.201782	16.2344	0.236699	0.0453711	0.079079	0.227156	0.00060697	0.00999185	193.96	0.0322562	0.159852	0.00545295	0.00820855	0.000348633	0.0665959	4.8878e-05
MC-AS03	0.0186933	17.6814	0.238913	0.276815	0.858018	0.145267	19.9213	7.0187	0.2546	0.415773	15.0591	0.520334	0.00652383	0.0606859	0.000223918	0.00060697	0.00697637	209.08	0.132332	0.103333	0.00418941	0.00521548	0.0799124	0.11621	0.000681059
MC-AS05	0.0177344	24.9095	2.12537	0.0507523	0.454356	0.559723	30.8732	7.20669	0.333961	0.867002	19.1114	0.3451	0.0263283	0.0171788	0.0585039	0.00060697	0.00807413	245.183	0.0249438	0.542679	0.0135092	0.0270587	0.0901104	0.157714	0.00173401
MC-AF01	0.0112016	26.3879	1.03668	0.106841	0.910607	0.81956	31.8447	6.93103	2.15956	0.870326	16.2967	0.699501	0.0482745	0.0360558	0.0517157	0.00060697	0.00721385	213.341	0.0546595	0.712894	0.0348191	0.0705434	0.063809	0.297403	0.00323503
WE01	0.000375276	0.0587741	0.0247221	0.000570854	0.000664637	0.00171907	0.00692637	6.7459	0.0115552	0.00105286	0.00466023	0.000923958	0.000113752	0.00186727	0.111066	0.00060697	0.0618912	349.635	0.000169107	0.73782	1.8097e-05	2.60199e-05	0.000348633	0.000187729	4.8878e-05
WE06	0.000375276	17.425	0.787224	0.0250782	0.790149	0.184639	19.6917	6.84822	0.39859	0.354478	0.00466023	0.160663	0.00134868	0.00186727	0.078613	0.00060697	0.000174928	256.422	0.0281833	0.165435	0.0026391	0.00696293	0.000348633	0.0866379	0.00145621
WE13	0.0291914	0.0587741	0.858672	0.0549686	1.98571	0.404845	31.877	6.33377	0.8432	0.491998	17.4684	0.215358	0.0154627	0.00186727	0.000223918	0.00060697	0.00939593	274.317	0.026391	0.34273	0.0279279	0.0326191	0.000348633	0.0750778	0.00089613
WE16	0.000375276	8.32384	0.377983	0.0695442	16.7228	1.45127	177.936	7.21922	10.9834	0.562792	18.2896	0.290866	0.000734827	0.117523	0.128241	0.00060697	0.00320815	244.964	0.0488481	0.148552	0.0058831	0.0109866	0.000348633	0.272845	0.0013442
WE23	0.0333405	21.2463	2.97955	0.0698534	7.51085	1.1919	68.1332	7.08267	2.3129	0.408747	26.5826	0.345396	0.010198	0.325784	0.109229	0.0462314	0.00583381	329.089	0.0182811	0.152871	0.00816823	0.0199165	0.000348633	0.034398	0.00179674
WE41	0.0383185	5.23744	0.351933	0.0468945	0.512533	0.0333495	9.55689	0.000836863	0.17587	0.162679	20.9777	0.112182	0.000113752	0.29674	0.0902045	0.0450261	0.00511242	241.357	0.0219193	0.226932	0.00299756	0.00650143	0.000348633	0.0451112	0.000120978
GR04	0.00328432	8.124	0.242453	0.0207275	0.508097	0.150944	8.47265	6.9381	0.291462	0.42136	26.4219	0.000923958	0.0160945	0.00186727	0.0586204	0.00060697	0.00551568	230.976	0.0102383	0.154022	0.00255845	0.00702118	0.0680297	0.101469	4.48065e-06
GR27	0.0177927	13.4735	1.03081	0.0271348	0.47369	1.75746	26.6638	6.84644	0.0115552	0.37607	20.6225	0.186189	0.292716	0.0160945	0.100479	0.00765946	0.00284073	197.889	0.0192937	0.169216	0.00784562	0.0164485	0.0405992	0.220103	0.000994705
AS13	0.000375276	0.0587741	2.36534	0.0551469	1.99326	11.8377	0.00692637	0.000836863	0.819431	1.61175	11.7451	0.356714	0.064529	0.0816305	0.000223918	0.024795	0.00683842	0.000577226	0.0322807	0.153703	0.00303479	0.0057588	0.0848252	0.0523971	0.00205689
AS28	0.00856454	48.489	0.831011	0.103014	2.09116	0.393385	93.8851	0.000836863	0.665061	0.343145	0.00466023	0.274012	0.0660581	0.0957751	0.156125	0.00060697	0.0171474	437.655	0.044971	0.347405	0.00577552	0.0120266	0.000348633	0.12234	0.00478413
AF04	0.000375276	0.0587741	0.0247221	0.000570854	0.000664637	0.00171907	0.00692637	0.000836863	0.0115552	0.00105286	0.00466023	0.000923958	0.000113752	0.0776577	0.000223918	0.00060697	0.000174928	0.000577226	0.000169107	0.00014185	1.8097e-05	2.60199e-05	0.000348633	0.000187729	4.8878e-05
Water-Soluble
	Be	Al	Ti	V	Cr	Mn	Fe	Co	Ni	Cu	Zn	Sr	As	Se	Mo	Ag	Cd	Sn	Sb	Ba	La	Ce	Tl	Pb	U
IDL	0.000108396	0.00397834	0.000566739	2.94573e-05	0.000188753	0.000409967	4.81572e-05	3.33736e-05	0.000379977	6.11328e-05	0.000374777	0.000315186	2.76485e-05	2.30253e-05	4.06376e-05	5.47152e-05	0	1.64166e-05	1.2521e-05	2.32313e-05	9.33904e-07	1.02883e-06	4.29401e-05	3.01676e-05	0
MDL	0.00209753	1.58061	0.0784618	0.0154348	0.422864	0.240561	3.84991	0.111194	1.02347	0.0982922	1.52324	0.23632	0.0071705	0.00446848	0.0584222	0.000476046	0.00111828	0.0843536	0.0561382	0.367964	0.00613909	0.00118197	0.00592487	0.045369	0.000265963
MC-WE01	0.000789328	0.259373	0.0222874	0.00205225	0.0103544	0.0251411	0.228768	0.0697038	0.0708412	0.0192677	0.27231	0.016839	0.000518123	0.00353376	0.0467404	5.47152e-05	0.000522171	0.0131393	0.0340909	0.0187901	5.66697e-05	0.000161914	0.00080552	0.00192272	2.83349e-05
MC-WE04	0.000793376	0.435442	0.00597056	0.00333542	0.0128114	0.054411	0.451625	0.00937884	0.0620615	0.0397983	0.164937	0.0380861	0.000845998	0.000631463	4.06e-05	5.47152e-05	0.000319779	0.0557063	0.0283268	0.320334	0.000404784	0.0011172	0.000518123	0.00579246	6.88132e-05
MC-GR01	0.000108396	0.160003	0.0235746	0.00130745	0.00403974	0.00671536	0.234414	0.0697159	0.0249104	0.0140177	0.0697928	0.0927157	0.000198344	0.000858142	0.011168	5.47152e-05	0.000380497	0.0220971	0.029363	0.173005	0.000165961	0.000259062	0.000558602	0.00065575	4.04784e-05
MC-GR03	0.000133579	0.589074	0.0747595	0.00490193	0.00847617	0.0122164	0.188034	0.0318808	0.0138557	0.030719	0.631552	0.0620291	0.000380497	0.00171224	0.0125443	7.09016e-05	0.000416927	0.0296261	0.0304721	0.014977	0.00739945	1.03e-06	0.000667893	0.00992125	1.21435e-05
MC-CEE01	0.000518123	0.136287	0.0272743	0.000174057	0.00282944	0.00585317	0.0982613	0.0575076	0.0074804	0.0225505	0.0739985	0.0121314	0.000518123	0.000396688	4.06e-05	5.67213e-05	6.88132e-05	0.0452305	0.0286142	0.0163371	0.000255014	0.000400736	0.000493836	0.000769089	0
MC-AS01	0.000412879	1.39005	0.000566739	0.00169604	0.00955695	0.050181	2.43332	0.0575157	0.0400655	0.0277439	0.114615	0.0117306	0.000348114	0.000866237	0.0207695	0.000158562	0.000263109	0.010917	0.0303871	0.0208221	0.000113339	0.00014977	0.000388592	0.001777	1.21435e-05
MC-AS03	0.000108396	1.04561	0.0175433	0.00635106	0.00653321	0.104786	0.957909	0.010581	0.0364508	0.0274484	0.686007	0.0690278	0.00129936	0.000408832	0.0308729	0.00026427	0.00102815	0.0083345	0.0264688	0.0740471	0.000352162	0.000514075	0.00118602	0.0498896	7.69089e-05
MC-AF01	0.000108396	0.41105	0.000566739	0.0147058	0.0149325	0.0165314	0.0917362	0.0608957	0.0802848	0.0952416	0.0451253	0.133522	0.00782042	0.00193487	0.0313222	5.47152e-05	0	0.0502822	0.0267076	0.0819647	0.000230727	0.000534315	0.000785281	0.00205225	8.09568e-05
WE06	0.000108396	0.148015	0.011046	0.00115602	0.00628799	0.0212282	0.129385	0.00645634	0.0370002	0.0166743	0.623844	0.0111439	0.00161258	0.0021528	4.06e-05	0.000270955	0.000438259	0.0098479	0.0269276	0.124199	7.79209e-05	0.000138841	4.29e-05	0.00403408	5.69126e-05
WE13	0.000108396	0.295739	0.0308096	0.00142735	0.0489002	0.0623007	0.523531	0.0245211	0.191635	6.11e-05	1.31532	0.0507078	0.00105908	0.00151717	0.0216028	6.10497e-05	0.000510797	0.0315101	0.0315613	2.32e-05	0.000279139	0.000514035	4.29e-05	0.00403994	7.33873e-05
WE16	0.000108396	0.675058	0.0117227	0.00552736	0.501048	0.257348	3.70721	0.0349035	1.21311	0.0444888	0.74127	0.228575	0.00310149	0.00293238	0.0192361	5.47e-05	0.000342528	0.0248756	0.0276053	0.10275	9.34e-07	1.03e-06	0.00517723	0.0206437	0.000273674
WE23	0.00101317	0.40951	0.0352026	0.00822152	0.0882543	0.0585502	1.39522	0.0030222	0.112268	0.0247493	0.352278	0.0354238	0.000975812	0.00159384	0.0111496	0.000414115	6.32677e-05	0.0112185	0.0309616	0.0959775	0.000147706	0.000305369	0.00391612	0.00165334	6.89752e-05
WE41	0.00201485	0.177628	0.0134371	0.000782933	0.0123655	0.0209331	0.130914	0.00848593	0.0520552	0.006427	0.186123	0.00805249	0.00107956	0.000988725	0.0206837	5.47152e-05	0.000175069	0.00285369	0.0391053	0.100656	5.60626e-05	8.48832e-05	0.00310445	0.00100297	6.94204e-05
GR04	0.000108396	0.224007	0.0206285	0.0010122	0.025947	0.0196279	0.327765	0.0271865	0.0393114	6.11e-05	0.687966	0.0256228	2.76485e-05	0.00135975	4.06e-05	5.47152e-05	0.000147665	1.64166e-05	0.0265941	0.140349	0.000147422	0.000221538	4.29401e-05	0.00340593	0
GR27	0.000108396	0.133239	0.0251163	0.00254868	0.0177265	0.0342868	0.428976	0.00696827	0.000379977	0.00118861	0.342307	0.0201855	2.76485e-05	1.26697e-05	4.06e-05	5.47152e-05	0.000282741	1.64166e-05	0.0330907	0.197312	0.000116983	0.000216195	4.29401e-05	0.000957233	0
AS13	0.000360258	0.117999	0.0288773	0.000145722	0.00837093	0.00667489	0.108887	0.0038333	0.0305005	0.0280637	0.0993906	0.0077759	2.76485e-05	0.000623367	0.0119087	5.47152e-05	0.000194296	0.0117509	0.0249225	0.01303	4.85741e-05	8.09568e-05	0.000109292	0.00163533	0
AS28	0.000522171	0.51006	0.0184622	0.00213726	0.0114473	0.00947194	0.156712	0.00716063	0.0350381	0.0225343	0.2325	0.0106863	0.000441214	0.00123054	0.00869071	5.47152e-05	0.000210488	0.0518083	0.0299864	0.0176607	0.000133579	0.000174057	0.00086219	0.00186605	8.50046e-05
AF04	0.000108396	0.00397834	0.000566739	2.95e-05	0.000188753	0.000409967	4.82e-05	3.34e-05	0.000379977	6.11e-05	0.000374777	0.000315186	2.76e-05	2.3e-05	4.06e-05	5.47e-05	0	1.64e-05	1.25e-05	2.32e-05	9.34e-07	1.03e-06	4.29e-05	3.02e-05	0

## Sheet: ECCC Acid-Digested
	Be	Al	Ti	V	Cr	Mn	Fe	Ni	Cu	Zn	Sr	As	Se	Mo	Ag	Cd	Sb	Ba	La	Ce	Tl	Pb	U
MC-WE01	0.0648448	1549.15	53.6812	3.4359	5.6029	48.3306	1847.27	2.78377	20.4424	58.5252	17.9271	0.399713	0.185511	0.973295	0.0446735	0.0757523	0.995804	33.9556	1.17103	2.3261	0.0316602	5.94449	0.055873
MC-WE02	0.00763874	152.586	8.43933	0.565862	2.24608	6.31818	509.128	4.42687	14.6917	68.7675	2.1408	0.0891736	0.0510708	0.240094	ND	0.028208	0.584871	9.15181	0.637607	0.405234	0.00562769	4.50201	0.00739311
MEC-WE03	0.0408044	1330.74	48.2901	3.69698	0.156174	24.6472	1274.99	0.673451	8.69976	62.224	4.30147	0.351448	0.166303	0.346406	0.0163472	0.0296642	0.603563	21.7584	0.688535	1.54911	0.0330733	1.69386	0.0371701
MC-WE04	0.0312172	651.847	23.0477	2.33013	2.82599	23.1564	939.357	10.5753	5.33554	14.7924	5.35602	0.263059	0.0824988	0.14827	0.0322646	0.0465061	0.347729	8.92054	0.436208	0.839611	0.0396228	1.7557	0.0345992
MC-WE05	0.0322373	724.749	32.2487	2.4819	3.05781	24.2765	1597.13	0.437702	22.0626	98.1955	13.3504	0.787869	0.197586	1.5244	0.0189223	0.147888	1.53859	21.1492	0.667773	1.35554	0.00696254	24.0016	0.0460742
MC-WE06	0.0613185	1008.15	34.0365	1.83771	2.07175	18.3037	1035.82	1.08085	19.662	39.5943	6.45415	0.358908	0.0499095	0.33782	0.0459183	0.0178134	0.652641	44.3572	0.743131	1.37515	0.142048	4.80671	0.125741
MC-GR01	0.073876	2074.58	82.8777	3.87509	27.145	37.3662	2415.1	3.01667	39.3187	149.387	11.0087	0.358346	0.313018	0.602348	0.153516	0.563347	1.32617	55.7268	2.16365	4.22227	0.0572535	7.24466	0.110718
MC-GR02	0.0350848	643.873	17.544	0.478036	0.618244	11.9712	564.618	0.534151	10.5002	33.107	9.23769	0.204237	0.142644	ND	0.03421	0.00619058	0.803807	24.2175	0.554442	0.955871	0.076442	3.75908	0.0366817
MC-GR03	0.0336293	2117.25	80.673	5.53058	6.06483	28.2932	1462.07	3.24079	22.385	125.154	19.1005	0.414266	0.343955	1.54443	0.0622389	0.108966	0.978854	31.4158	2.39802	4.39362	0.0318245	9.75905	0.0442493
MC-GR04	0.0865906	4199.04	231.983	9.32301	5.50744	94.5616	3993.37	2.31737	51.7335	97.6051	24.349	2.02936	0.338104	12.2204	0.0714925	0.142276	2.72927	51.3868	1.44012	3.19685	0.0624669	9.78332	0.121569
MC-GR05	0.0408592	1432.42	66.6567	2.52545	7.32912	26.1396	1104.45	3.23289	4.84373	37.2157	8.77983	0.248726	0.0644551	0.74395	0.00477604	0.0714169	0.29531	18.7942	2.43575	1.57653	0.0172621	10.5555	0.0255833
MC-CEE01	0.0150001	551.998	22.6418	0.866201	4.83529	23.2432	964.223	2.45072	15.4129	28.7612	4.34375	0.255209	0.111804	ND	0.136837	0.0487391	0.466538	12.0106	0.348555	0.619046	0.0172693	3.21421	0.0273101
MC-AS01	0.111667	2989.36	177.818	6.9483	7.24736	72.3745	3684.41	5.37311	19.5567	63.9036	7.63971	0.540856	0.263564	0.422379	0.155482	0.322393	0.720237	60.4465	2.1709	4.58352	0.0360448	20.4442	0.15103
MC-AS03	0.0156714	623.189	18.8426	0.984131	4.29784	17.4367	916.572	2.5849	29.2349	77.8484	13.3514	0.770447	0.16053	ND	0.400551	0.0538192	0.538916	25.9995	0.406704	0.798847	0.036945	8.44728	0.0353925
MC-AS04	0.0650065	2750.67	149.083	13.7872	15.3074	113.29	4752.11	9.64151	21.5915	160.875	19.192	0.664562	0.40919	2.18941	0.167331	0.210188	0.780585	24.2518	1.19886	2.06827	0.0972996	13.7342	0.082845
MC-AS05	0.45638	11237.5	442.151	21.2194	26.1306	233.125	11030.8	20.5652	63.6148	335.847	77.0215	4.72024	0.894768	1.70906	0.694561	2.11177	4.8453	143.711	7.4621	14.9664	0.29562	65.4026	0.612352
MC-AF01	0.0686475	3699.02	158.124	7.59065	19.0017	57.7216	3997.5	4.9301	32.6288	121.417	9.62578	0.954807	0.332773	1.55403	0.0486688	0.362294	4.72324	41.5017	3.93326	8.85978	0.0899443	39.6573	0.140423
MC-AF05	0.18912	6469.72	330.913	21.6091	14.6993	149.733	7147.92	9.44034	20.8842	95.904	117.825	1.17757	0.275718	0.501994	0.129203	0.250627	0.652375	73.2768	4.08269	8.9027	0.0884179	18.198	0.481594

## Sheet: Enrichment Factors
	Be	Al	Ti	V	Cr	Mn	Fe	Co	Ni	Cu	Zn	Sr	As	Se	Mo	Ag	Cd	Sb	Ba	La	Ce	Tl	Pb	U
MC-WE01	5.5276	1	0.741856	1.30628	4.10959	3.4262	2.31551	32.0908		21.267	76.8712	2.61414	13.5069	664.349	48.557	1210.37	35.5992	385.575	4.56532	2.28558	2.43345	191.462	34.4601	4.01976
MC-WE02	14.2012	1	1.21501	2.49123		3.65407	6.07853			94.3705	447.614	3.38119			246.64	3412.46	194.358	1517.25	14.8194	3.98089	3.08088	403.226	194.246	4.01782
MC-WE03	3.20306	1	0.844537	1.94787		2.37765	2.09456	27.2005		22.2235	131.454	1.69729	18.613	350.838	40.2678	210.265	19.9072	428.803	3.8164	1.836	2.0693	44.4475	20.0902	2.12068
MC-WE04	4.69963	1	0.658003	2.26826		3.58788	2.75336	91.524		25.0135	146.163	2.5639	20.4125	856.733	37.1392	971.767	40.9839	582.217	3.94353	2.58444	2.83123	111.398	18.3288	3.31405
MC-WE05	4.81537	1	1.09402	2.07518		3.63529	4.45855	81.8676		62.0768	257.24	6.40607	36.2		141.132	303.344	69.8149	938.021	7.62231	2.99578	2.76549	70.5622	256.133	3.81128
MC-WE06	5.08286	1	0.695501	1.26794		1.99309	2.02022	54.031		34.5281	84.5659	3.22702	16.5136		38.0082	118.461	23.6038	438.507	9.22825	2.35293	2.5727	44.1731	26.2454	4.91732
MC-GR01	0.744366	1	0.762772	1.12814	3.75	1.7259	1.86738	33.6075	2.21842	22.9688	92.8682	1.27623	6.88667	311.23	26.2914	155.694	118.655	379.774	5.88715	3.13497	3.21103	29.4097	26.4774	2.81445
MC-GR02	2.64813	1	0.496048	1.26647		2.05693	3.06689	93.9583		34.4447	143.442	2.63273		734.884	43.8489	202.731	33.4246	900.407	9.49942	2.21101	2.2964	67.9871	45.9813	3.41622
MC-GR03	2.14448	1	0.670356	1.95184	3.01387	1.39319	1.26569	26.6898	2.56956	22.3617	98.0862	1.94844	10.6786	378.092	81.4983	225.969	37.0266	329.107	3.26413	1.27797	1.2805	58.9069	33.3239	1.32228
MC-GR04	1.65794	1	1.24829	1.4916		2.74175	1.84577	14.2412		26.4923	52.8479	1.47358	21.6229	222.039	332.65		23.9656	452.888	3.42299	1.24984	1.43953	35.1067	21.7081	1.75388
MC-GR05	7.13289	1	0.772529	1.12564		1.88619	1.256	103.622		10.8832	111.008	1.63719	12.3193	553.468	56.3855		61.2406	201.4	3.70168	5.00142	1.96415	149.608	32.8429	1.68092
MC-CEE01	6.93205	1	0.766339	1.52343		4.72658	3.37807	81.264		50.8942	151.251	2.41498	23.2739	475.874	68.8315		78.9315	688.229	5.00152	3.481	4.71987	144.541	56.6118	3.08715
MC-AS01	2.70589	1	1.2134	1.65724	3.57496	2.81216	2.2732	22.7236	2.78652	15.6416	55.7809	1.32364	7.55023	203.188	22.9692	40.3262	61.0212	131.394	4.12034	2.33368	2.56181	32.9932	61.9078	2.39087
MC-AS03	6.96423	1	0.650571	1.70839	12.2992	3.20682	2.9746	94.9426		72.3195	266.077	3.94732	49.8271	573.794	139.232	1471.58	98.5284	588.953	10.0093	2.69746	2.51164	130.368	99.9643	5.24817
MC-AS04	1.08975	1	0.804996	2.39817	4.2958	3.31981	2.66331	24.4787	4.42925	12.2083	78.5673	1.40654	6.80008	268.25	75.47		28.6341	177.137	1.5904	1.03989	0.936823	30.8931	28.3461	1.32477
MC-AS05	1.40879	1	0.94506	1.27931	2.57685	2.38245	2.0223	5.85129	2.60801	14.0661	51.7694	2.38854	15.4416	173.149	11.3637	145.075	112.28	263.28	3.24865	2.72181	2.93174	9.40604	54.8998	4.40378
MC-AF01	1.15132	1	0.755732	1.22538	4.09321	1.51009	1.83197	11.3704	1.63215	15.4521	54.9938	0.957918	8.23088	127.938	26.0231		38.1161	590.104	2.39447	2.71116	3.24769	12.0789	62.6834	3.01068
MC-AF03	11.757	1	0.873616	2.19072		2.03475	1.81414	320.402		33.2829	252.964	4.56652	28.0105	10814.1	146.644				2.71731	1.64823	2.14364	196.921	29.9649	2.97893
WE01																	1379.34		8.14678	22.2092	19.1652		235.932
WE02		1		3.19197	1357.88		14.1997		632.25	68.3227		11.698			237.9		416.781		9.87408	1.88969	1.96999		57.4499	3.43978
WE06		1	1.12275	0.983857		2.0935	1.15287			4.42304		2.03897							0.819649	0.514197	0.563646		2.34695	0.429754
WE13		1	1.61319									4.39607							7.69176	4.11367	4.64929			5.44852
WE16		1				44.8269			1127.72			18.4552							101.884	1.1778	1.14206
WE17		1	0.882012	1.73051		3.58284	3.24312			83.9354		5.39433				271.511		1132.79	7.78237	4.08505	3.82585		125.406	4.13725
WE23	1.00958	1	2.81538	1.61642	32.9369	1.62338	2.66754		25.8699	1.14892	19.029	3.26874	4.46086	342.722	5.19231				0.703364	1.26283	1.58036		1.97494	1.66114
WE30										103.858								2716.39
WE32		1																	10.5934	1.83592	2.18413
WE33		1	1.24874	1.42155								2.44367							4.02115	1.86987	2.25654			1.67465
WE35		1	1.17417	1.28147								2.3655							3.96069	1.9236	2.1836			2.53783
WE37		1	2.08184									1.90386								1.67355	2.2277
WE40	3.08367	1	1.20488	2.02697	92.0483	3.18936	3.17643		349.596	114.203	119.462	4.2693	44.5426	1781.44	141.532	113.039	47.5441	409.598	6.59112	5.413	5.537		74.1832	5.55473
WE41		1	0.434866	1.72929		3.0202	3.36068		20.0409	56.8908	232.29	2.27258	63.7237	2692.66	59.287			212.014	8.12883	2.35623	2.34688		69.0257	2.38103
WE45		1	0.0853198	0.165084		1.00763	1.10173			2.21116		0.153286			5.78456				0.18832	0.293125	0.328911		1.1727	1.31044
GR04		1	0.320969	1.39993		4.54608	1.89898			6.48763			314.069						3.41452	2.57965	3.016		25.2628	3.77702
GR12		1	0.433117	7.67028	3280.58	8.43059	26.8426		888.359	57.003			6896.06	1963.95	1209.72				1.5617	2.14864	14.7267		9.49343	5.71977
GR16	1.29168	1	0.872412	1.1831		2.6459	1.31414			4.5377		3.13703	8.13456		7.41216		9.2041	38.692	2.45559	2.41176	2.58957		8.96432	2.17541
GR20	1.18791	1	0.888468	1.25802		3.11583	1.63257			7.17072		1.9609	18.243		14.0651				1.81014	1.79563	2.09369		6.19936	1.83618
GR21	1.64884	1	0.679472	1.23987	0.943942	3.9102	2.34159	4.91927	1.3047	8.49629	12.5033	3.02369	37.015	82.3639	7.64755	14.5958	11.308	18.1737	2.72811	3.32567	3.84091	4.23842	8.38244	4.21819
GR22		1	1.1182			10.2189				34.0322		3.23676							5.25912	1.60313	1.54301		24.3786	4.44389
GR23	1.26493	1	0.727114	1.96693	18.8572	1.51825	2.15208	14.0868	11.2198	5.50458	27.3131	1.34976	14.038	403.269	26.2114	16.7833	21.6001	52.1732	1.07888	1.34622	1.58551	8.27339	7.66133	1.93988
GR24		1	0.987754	1.37759															10.5402	2.1705	2.46728			1.83366
GR26		1	0.635549	0.892595		3.23961	2.15323			6.98373		2.6845	30.7154						3.5934	3.03698	3.45799		16.0879	3.32302
GR27		1	1.3379	1.54568		3.5062	2.00056			3.9814		1.32825							1.72834	1.51474	1.83656		14.2982	1.2761
GR28		1	0.983144	6.06524		2.82259	1.75143			7.4885	39.4611	1.23611	14.9216				10.893	190.513	2.3482	2.16466	1.55476		49.4285	1.31089
AS11	0.535728	1	1.15753	1.90253		2.49159	2.10811			9.4421	61.2102	1.87864	16.4034		13.5645	20.7858	21.7997	149.386	2.42287	0.815865	0.980663		26.4422	1.13641
AS13		1	0.442667						162.037	42.2468		1.20343				375.471			2.70574	2.08936	1.26988		14.0708	1.49402
AS19	1.02709	1	2.14453	2.69646	200.429	2.68799	4.18282	15.8565	96.2111	37.859	46.9553	2.27939	46.1546	635.64	201.084	34.3532	44.6463	91.2845	1.87285	2.92939	19.0314	7.45569	24.5334	2.50846
AS21	0.790098	1	0.930832	1.86919	2.70439	1.99591	1.77009		4.88515	2.05219	9.62676	5.80695	9.38684	69.3581	2.95662	7.82215	5.61113	9.98274	4.18679	1.71538	1.7613		4.61307	2.36963
AS28		1	0.791915	4.17319	776.651	7.38386	12.6608		871.91	89.8639		12.846			368.78				1.87856	1.76718	1.95926		22.6383	2.71585
AF04											1609.09			20434.2
AF10	0.682211	1	0.85997	1.0892	2.12435	1.53652	1.65788		1.75712	7.64391	49.7345	0.920816	5.522	126.879	9.08538	39.31	37.5822	197.454	2.00339	2.82454	3.3539		56.2555	2.37412

## Sheet: Air Concentrations
Site Code	Be	Al	Ti	V	Cr	Mn	Fe	Co	Ni	Cu	Zn	Sr	As	Se	Mo	Ag	Cd	Sn	Sb	Ba	La	Ce	Tl	Pb	U
MC-WE01	0.589±0.2	3100±300	124±4	6.72±0.2	15.6±0.8	124±3	4410±60	30.5±3	4.17±1	44.5±0.9	205±10	37.3±4	0.926±0.1	1.26±0.2	2.77±0.3	3.23±0.7	0.271±0.02	1170±100	2.94±0.3	73.9±8	2.61±0.02	5.56±0.04	3.65±0.4	17.1±1	0.276±0.05
MC-WE02	0.12±0.1	245±10	16.1±4	1.01±0.1	6.73±2	10.5±0.7	916±20	7.24±2	4.17±1	15.7±0.7	94.5±2	3.82±0.2	0.114±0.03	0.169±0.04	1.12±0.1	0.72±0.02	0.117±0.06	271±60	0.915±0.1	19±0.3	0.36±0.03	0.557±0.03	0.608±0.03	7.61±0.2	0.0218±0.003
MC-WE03	0.209±0.1	1900±40	86.6±1	6.13±0.2	6.73±2	52.7±1	2440±50	15.9±3	4.17±1	28.5±0.6	214±5	14.8±0.2	0.781±0.02	0.409±0.2	1.41±0.1	0.343±0.04	0.0928±0.04	610±70	2±0.06	37.8±1	1.28±0.02	2.89±0.05	0.518±0.09	6.09±0.09	0.089±0.02
MC-WE04	0.175±0.07	1080±20	38.4±7	4.06±0.1	6.73±2	45.2±0.4	1830±20	30.4±3	4.17±1	18.3±0.5	136±4	12.8±0.5	0.488±0.05	0.568±0.3	0.739±0.08	0.903±0.07	0.109±0.003	1120±70	1.55±0.07	22.2±0.6	1.03±0.05	2.25±0.06	0.739±0.08	3.16±0.1	0.0792±0.003
MC-WE05	0.116±0.09	698±10	41.3±4	2.41±0.1	6.73±2	29.6±0.4	1910±20	17.6±3	4.17±1	29.3±0.5	155±3	20.6±0.5	0.559±0.1	0.169±0.04	1.82±0.1	0.182±0.04	0.12±0.02	636±70	1.61±0.2	27.8±0.4	0.772±0.02	1.42±0.03	0.303±0.04	28.6±0.3	0.0589±0.006
MC-WE06	0.352±0.09	2010±20	75.7±5	4.23±0.1	6.73±2	46.8±0.7	2500±40	33.4±3	4.17±1	47±0.6	146±3	29.9±0.2	0.735±0.08	0.169±0.04	1.41±0.2	0.205±0.03	0.117±0.07	1320±70	2.17±0.1	97±0.7	1.75±0.1	3.82±0.02	0.546±0.07	8.44±0.2	0.219±0.03
MC-GR01	0.134±0.09	5240±20	216±20	9.82±0.7	24.2±0.4	106±4	6020±100	54.1±3	10.7±0.8	81.4±0.8	419±8	30.8±0.5	0.799±0.1	1±0.2	2.54±0.2	0.702±0.1	1.53±0.4	1300±80	4.9±0.4	161±3	6.06±0.2	12.4±0.2	0.948±0.07	22.2±0.1	0.327±0.04
MC-GR02	0.0977±0.04	1070±20	28.8±3	2.25±0.1	6.73±2	25.7±1	2020±20	31±3	4.17±1	25±0.6	132±3	13±0.3	0.114±0.03	0.484±0.05	0.867±0.09	0.187±0.02	0.0881±0.03	817±70	2.37±0.07	53.2±1	0.874±0.04	1.82±0.03	0.448±0.07	7.88±0.3	0.081±0.01
MC-GR03	0.535±0.2	7240±100	263±10	23.5±0.3	26.8±0.3	118±2	5630±70	59.4±3	17.2±1	110±1	611±2	65.1±1	1.71±0.2	1.68±0.9	10.9±0.6	1.41±0.09	0.659±0.3	1900±80	5.86±0.4	124±3	3.41±0.04	6.84±0.06	2.62±0.5	38.6±0.5	0.212±0.04
MC-GR04	0.243±0.09	4260±20	288±10	10.6±0.3	6.73±2	137±2	4840±60	18.7±3	4.17±1	76.4±1	194±4	29±0.4	2.04±0.2	0.582±0.09	26.2±0.2	0.025±0.007	0.251±0.08	676±70	4.75±0.07	76.3±0.8	1.97±0.06	4.53±0.09	0.92±0.07	14.8±0.4	0.166±0.02
MC-GR05	0.509±0.2	2070±30	86.7±10	3.88±0.2	6.73±2	45.7±0.9	1600±20	66.1±4	4.17±1	15.3±0.6	198±3	15.7±0.3	0.565±0.2	0.706±0.3	2.16±0.2	0.025±0.007	0.312±0.2	2550±80	1.03±0.04	40.1±0.9	3.83±0.07	3.01±0.1	1.91±0.3	10.9±0.3	0.0772±0.006
MC-CEE01	0.283±0.06	1180±30	49.1±2	3±0.3	6.73±2	65.4±2	2460±50	29.6±3	4.17±1	40.8±0.5	154±7	13.2±0.6	0.61±0.1	0.347±0.08	1.5±0.1	0.025±0.007	0.23±0.06	874±80	2.01±0.1	31±2	1.52±0.07	4.13±0.1	1.05±0.06	10.7±0.1	0.081±0.004
MC-AS01	0.498±0.08	5340±90	351±10	14.7±0.4	23.5±1	176±4	7470±90	37.3±3	13.7±0.8	56.5±1	257±20	32.6±0.3	0.893±0.2	0.668±0.3	2.26±0.3	0.185±0.03	0.802±0.2	997±70	1.73±0.1	115±0.6	4.6±0.2	10.1±0.2	1.08±0.09	52.9±0.2	0.283±0.05
MC-AS03	0.267±0.1	1110±20	39.2±3	3.15±0.2	16.8±0.3	41.7±2	2030±50	32.5±3	4.17±1	54.4±0.9	255±3	20.2±0.5	1.23±0.2	0.392±0.3	2.86±0.2	1.41±0.1	0.27±0.1	1280±80	1.61±0.06	58.2±1	1.11±0.03	2.06±0.03	0.892±0.03	17.8±0.2	0.129±0.03
MC-AS04	0.187±0.07	4990±70	217±10	19.9±0.6	26.4±1	194±0.4	8170±30	37.6±3	20.4±0.9	41.2±0.5	337±3	32.4±0.5	0.751±0.2	0.823±0.2	6.95±0.2	0.025±0.007	0.351±0.1	1430±70	2.17±0.1	41.5±0.6	1.91±0.05	3.45±0.03	0.948±0.1	22.6±0.5	0.146±0.02
MC-AS05	0.995±0.09	20500±200	1050±30	43.5±0.4	65±0.6	571±7	25500±80	36.9±3	49.3±0.7	195±2	914±8	226±1	7.01±0.5	2.18±0.7	4.3±0.2	2.56±0.1	5.66±0.2	1210±70	13.3±0.1	348±5	20.6±0.04	44.4±0.1	1.19±0.07	180±2	2±0.06
MC-AF01	0.548±0.07	13800±200	565±30	28.1±1	69.6±2	244±2	15600±200	48.3±3	20.8±0.7	144±2	654±4	61±1	2.52±0.3	1.09±0.2	6.63±0.3	0.025±0.007	1.3±0.5	2080±90	20.1±0.7	173±2	13.8±0.1	33.1±0.5	1.03±0.09	138±3	0.921±0.06
MC-AF03	0.154±0.1	381±20	18±4	1.39±0.2	6.73±2	9.05±2	425±10	37.5±3	4.17±1	8.57±0.6	82.9±6	8.02±0.3	0.236±0.09	2.53±0.3	1.03±0.2	0.025±0.007	0.0241±0.007	913±70	0.0571±0.01	5.41±0.6	0.232±0.02	0.602±0.09	0.461±0.05	1.82±0.08	0.0251±0.004
WE01	0.0272±0.007	28.4±7	1.62±0.4	0.154±0.04	6.73±2	4.41±1	77.7±20	7.24±2	4.17±1	0.925±0.2	19.7±4	0.399±0.09	0.114±0.03	0.169±0.04	0.133±0.03	0.025±0.007	0.0965±0.03	271±60	0.0571±0.01	1.21±0.2	0.233±0.007	0.402±0.02	0.0837±0.02	1.07±0.09	0.00237±0.0006
WE02	0.0272±0.007	78.6±10	1.62±0.4	0.417±0.04	131±5	4.41±1	686±50	7.24±2	45.8±3	3.63±0.4	19.7±4	4.24±0.2	0.114±0.03	0.169±0.04	0.345±0.07	0.025±0.007	0.0806±0.03	271±60	0.0571±0.01	4.06±0.2	0.0548±0.009	0.114±0.01	0.0837±0.02	0.722±0.08	0.00599±0.003
WE06	0.0272±0.007	2040±100	124±7	3.34±0.2	6.73±2	49.9±5	1450±60	7.24±2	4.17±1	6.11±0.7	19.7±4	19.2±0.1	0.114±0.03	0.169±0.04	0.133±0.03	0.025±0.007	0.0241±0.007	271±60	0.0571±0.01	8.75±0.2	0.387±0.03	0.849±0.02	0.0837±0.02	0.766±0.08	0.0194±0.004
WE13	0.0272±0.007	100±10	8.76±1	0.154±0.04	6.73±2	4.41±1	77.7±20	7.24±2	4.17±1	0.925±0.2	19.7±4	2.03±0.1	0.114±0.03	0.169±0.04	0.133±0.03	0.025±0.007	0.0241±0.007	271±60	0.0571±0.01	4.03±0.2	0.152±0.008	0.344±0.009	0.0837±0.02	0.176±0.04	0.0121±0.001
WE16	0.0272±0.007	79.7±10	1.62±0.4	0.154±0.04	6.73±2	41.7±3	77.7±20	7.24±2	82.9±3	0.925±0.2	19.7±4	6.78±0.1	0.114±0.03	0.169±0.04	0.133±0.03	0.025±0.007	0.0241±0.007	271±60	0.0571±0.01	42.4±0.4	0.0346±0.008	0.0671±0.01	0.0837±0.02	0.176±0.04	0.00237±0.0006
WE17	0.0272±0.007	261±10	12.4±1	0.749±0.07	6.73±2	10.9±3	520±50	7.24±2	4.17±1	14.8±0.4	19.7±4	6.48±0.2	0.114±0.03	0.169±0.04	0.133±0.03	0.0609±0.02	0.0241±0.007	271±60	0.726±0.02	10.6±0.2	0.393±0.01	0.736±0.01	0.0837±0.02	5.23±0.08	0.0239±0.002
WE23	0.112±0.02	3230±40	492±6	8.67±0.1	131±5	61.2±3	5300±200	7.24±2	77.1±3	2.51±0.4	52.9±10	48.7±1	0.319±0.08	0.681±0.2	0.309±0.05	0.025±0.007	0.0241±0.007	271±60	0.0571±0.01	11.9±0.2	1.5±0.009	3.77±0.02	0.0837±0.02	1.02±0.08	0.119±0.006
WE30	0.0272±0.007	28.4±7	1.62±0.4	0.154±0.04	6.73±2	4.41±1	77.7±20	7.24±2	4.17±1	2±0.4	19.7±4	0.399±0.09	0.114±0.03	0.169±0.04	0.133±0.03	0.025±0.007	0.0241±0.007	271±60	0.19±0.02	0.498±0.1	0.0169±0.004	0.0304±0.008	0.0837±0.02	0.176±0.04	0.00237±0.0006
WE32	0.0272±0.007	58.1±10	1.62±0.4	0.154±0.04	6.73±2	4.41±1	77.7±20	7.24±2	4.17±1	0.925±0.2	19.7±4	0.399±0.09	0.114±0.03	0.169±0.04	0.133±0.03	0.025±0.007	0.0241±0.007	271±60	0.0571±0.01	3.22±0.3	0.0394±0.007	0.0937±0.009	0.0837±0.02	0.176±0.04	0.00237±0.0006
WE33	0.0272±0.007	136±10	9.18±1	0.321±0.05	6.73±2	4.41±1	77.7±20	7.24±2	4.17±1	0.925±0.2	19.7±4	1.53±0.1	0.114±0.03	0.169±0.04	0.133±0.03	0.025±0.007	0.0241±0.007	271±60	0.0571±0.01	2.86±0.2	0.0938±0.009	0.226±0.01	0.0837±0.02	0.176±0.04	0.00504±0.002
WE35	0.0272±0.007	158±10	10±2	0.336±0.07	6.73±2	4.41±1	77.7±20	7.24±2	4.17±1	0.925±0.2	19.7±4	1.72±0.1	0.114±0.03	0.169±0.04	0.133±0.03	0.025±0.007	0.0241±0.007	271±60	0.0571±0.01	3.27±0.2	0.112±0.008	0.254±0.01	0.0837±0.02	0.176±0.04	0.00886±0.002
WE37	0.0272±0.007	98.5±10	11.1±1	0.154±0.04	6.73±2	4.41±1	77.7±20	7.24±2	4.17±1	0.925±0.2	19.7±4	0.865±0.1	0.114±0.03	0.169±0.04	0.133±0.03	0.025±0.007	0.0241±0.007	271±60	0.0571±0.01	0.498±0.1	0.0608±0.007	0.162±0.01	0.0837±0.02	0.176±0.04	0.00237±0.0006
WE40	0.0759±0.02	714±20	46.6±2	2.4±0.1	80.9±5	26.6±3	1400±50	7.24±2	230±5	55.2±0.4	73.5±10	14.1±0.2	0.705±0.09	0.783±0.1	1.87±0.07	0.0695±0.04	0.0836±0.05	271±60	0.72±0.09	24.6±0.2	1.43±0.04	2.92±0.06	0.0837±0.02	8.47±0.1	0.0879±0.01
WE41	0.0272±0.007	505±20	11.9±2	1.45±0.03	6.73±2	17.8±3	1040±50	7.24±2	9.34±3	19.4±0.5	101±10	5.29±0.1	0.712±0.08	0.836±0.1	0.552±0.07	0.025±0.007	0.0241±0.007	271±60	0.263±0.02	21.5±0.4	0.439±0.01	0.875±0.03	0.0837±0.02	5.57±0.09	0.0266±0.002
WE45	0.0272±0.007	3910±80	18±1	1.07±0.08	6.73±2	46±3	2650±60	7.24±2	4.17±1	5.84±0.4	19.7±4	2.76±0.1	0.114±0.03	0.169±0.04	0.417±0.06	0.025±0.007	0.0241±0.007	271±60	0.0571±0.01	3.84±0.2	0.422±0.01	0.948±0.02	0.0837±0.02	0.732±0.09	0.113±0.008
GR04	0.0272±0.007	531±20	9.22±2	1.23±0.05	6.73±2	28.2±3	620±50	7.24±2	4.17±1	2.33±0.4	19.7±4	0.399±0.09	3.69±0.1	0.169±0.04	0.133±0.03	0.025±0.007	0.0241±0.007	271±60	0.0571±0.01	9.47±0.3	0.505±0.02	1.18±0.02	0.0837±0.02	2.14±0.1	0.0444±0.002
GR12	0.0272±0.007	334±10	7.84±1	4.26±0.2	1350±30	32.9±3	5520±80	7.24±2	274±6	12.9±0.4	19.7±4	0.399±0.09	51.1±2	0.404±0.1	7.46±0.2	0.025±0.007	0.0241±0.007	271±60	0.0571±0.01	2.73±0.2	0.265±0.01	3.63±0.01	0.0837±0.02	0.508±0.08	0.0424±0.002
GR16	0.15±0.02	3370±20	159±5	6.63±0.3	6.73±2	104±4	2730±70	7.24±2	4.17±1	10.4±0.4	19.7±4	48.8±1	0.608±0.09	0.169±0.04	0.462±0.06	0.025±0.007	0.0764±0.03	271±60	0.321±0.04	43.3±1	3±0.02	6.45±0.03	0.0837±0.02	4.84±0.1	0.163±0.004
GR20	0.0991±0.03	2420±40	116±1	5.06±0.2	6.73±2	88.2±3	2430±60	7.24±2	4.17±1	11.7±0.5	19.7±4	21.9±0.4	0.978±0.1	0.169±0.04	0.629±0.08	0.025±0.007	0.0241±0.007	271±60	0.0571±0.01	22.9±0.7	1.6±0.02	3.74±0.01	0.0837±0.02	2.4±0.08	0.0985±0.004
GR21	1.8±0.07	31700±300	1160±50	65.2±1	36.8±5	1450±10	45600±1000	47.9±3	38.1±3	182±2	341±10	442±3	25.9±0.1	1.6±0.9	4.47±0.7	0.398±0.04	0.881±0.06	974±100	1.42±0.1	452±4	38.9±0.2	89.8±0.8	0.825±0.04	42.4±0.1	2.96±0.1
GR22	0.0272±0.007	114±10	6.89±1	0.154±0.04	6.73±2	13.6±3	77.7±20	7.24±2	4.17±1	2.62±0.4	19.7±4	1.7±0.1	0.114±0.03	0.169±0.04	0.133±0.03	0.025±0.007	0.0241±0.007	271±60	0.0571±0.01	3.13±0.2	0.0674±0.008	0.13±0.01	0.0837±0.02	0.444±0.09	0.0112±0.002
GR23	0.377±0.05	8650±100	340±10	28.3±0.4	201±5	153±4	11400±70	37.5±3	89.5±3	32.2±0.5	203±10	53.9±1	2.69±0.3	2.15±0.2	4.18±0.2	0.125±0.07	0.46±0.05	1360±100	1.11±0.02	48.8±0.5	4.3±0.2	10.1±0.1	0.44±0.09	10.6±0.2	0.372±0.07
GR24	0.0272±0.007	177±10	9.45±5	0.405±0.09	6.73±2	4.41±1	77.7±20	7.24±2	4.17±1	0.925±0.2	19.7±4	0.399±0.09	0.114±0.03	0.169±0.04	0.133±0.03	0.025±0.007	0.0241±0.007	271±60	0.0571±0.01	9.74±0.3	0.142±0.01	0.322±0.02	0.0837±0.02	0.176±0.04	0.00718±0.002
GR26	0.0272±0.007	808±20	27.8±2	1.2±0.07	6.73±2	30.6±3	1070±50	7.24±2	4.17±1	3.82±0.4	19.7±4	10±0.2	0.549±0.09	0.169±0.04	0.133±0.03	0.025±0.007	0.0241±0.007	271±60	0.0571±0.01	15.2±0.5	0.905±0.01	2.06±0.01	0.0837±0.02	2.08±0.09	0.0594±0.002
GR27	0.0272±0.007	1420±20	103±2	3.65±0.07	6.73±2	58.3±3	1750±50	7.24±2	4.17±1	3.83±0.4	19.7±4	8.72±1	0.114±0.03	0.169±0.04	0.133±0.03	0.025±0.007	0.0241±0.007	271±60	0.0571±0.01	12.9±2	0.796±0.01	1.93±0.03	0.0837±0.02	3.26±0.7	0.0402±0.01
GR28	0.0272±0.007	2420±30	129±2	24.4±0.7	6.73±2	79.8±3	2610±50	7.24±2	4.17±1	12.3±0.4	82.2±10	13.8±0.4	0.8±0.09	0.169±0.04	0.133±0.03	0.025±0.007	0.0649±0.03	271±60	1.13±0.06	29.7±0.9	1.93±0.04	2.78±0.02	0.0837±0.02	19.1±0.2	0.0703±0.002
AS11	0.0731±0.03	3960±80	248±7	12.5±0.2	6.73±2	115±3	5140±90	7.24±2	4.17±1	25.3±0.5	209±10	34.3±0.9	1.44±0.1	0.169±0.04	0.992±0.07	0.0709±0.02	0.213±0.03	271±60	1.46±0.07	50.2±2	1.19±0.04	2.87±0.02	0.0837±0.02	16.8±0.5	0.0997±0.01
AS13	0.0272±0.007	173±10	4.15±1	0.154±0.04	6.73±2	4.41±1	77.7±20	7.24±2	25.9±3	4.95±0.4	19.7±4	0.961±0.1	0.114±0.03	0.169±0.04	0.133±0.03	0.056±0.02	0.0241±0.007	271±60	0.0571±0.01	2.45±0.2	0.133±0.008	0.162±0.02	0.0837±0.02	0.39±0.08	0.00573±0.002
AS19	0.352±0.1	9960±100	1160±20	44.6±0.8	2460±30	313±6	25600±100	48.6±3	884±10	255±3	403±10	105±2	10.2±0.1	3.89±0.3	37±0.9	0.295±0.03	1.09±0.06	271±60	2.24±0.06	97.5±2	10.8±0.1	140±0.8	0.457±0.04	39.1±0.5	0.553±0.02
AS21	0.249±0.04	9150±100	461±10	28.4±0.4	30.4±5	213±4	9960±200	7.24±2	41.2±3	12.7±0.5	75.8±10	245±3	1.9±0.1	0.39±0.2	0.499±0.07	0.0616±0.02	0.126±0.05	271±60	0.225±0.02	200±2	5.79±0.07	11.9±0.1	0.0837±0.02	6.75±0.1	0.48±0.01
AS28	0.0272±0.007	205±10	8.8±1	1.42±0.08	196±5	17.7±3	1600±60	7.24±2	165±3	12.5±0.5	19.7±4	12.2±0.3	0.114±0.03	0.169±0.04	1.4±0.1	0.025±0.007	0.0241±0.007	271±60	0.0571±0.01	2.02±0.2	0.134±0.007	0.297±0.01	0.0837±0.02	0.744±0.08	0.0124±0.002
AF04	0.0272±0.007	28.4±7	1.62±0.4	0.154±0.04	6.73±2	4.41±1	77.7±20	7.24±2	4.17±1	0.925±0.2	39.4±10	0.399±0.09	0.114±0.03	0.357±0.2	0.133±0.03	0.025±0.007	0.0241±0.007	271±60	0.0571±0.01	0.498±0.1	0.0169±0.004	0.0304±0.008	0.0837±0.02	0.176±0.04	0.00237±0.0006
AF10	0.24±0.02	10200±200	476±4	18.5±0.2	26.7±5	183±4	10400±100	7.24±2	16.6±3	52.8±0.7	438±10	43.4±0.3	1.25±0.1	0.797±0.2	1.71±0.2	0.346±0.02	0.945±0.09	969±100	4.96±0.06	107±0.6	10.7±0.05	25.3±0.1	0.0837±0.02	91.9±2	0.537±0.02

## Sheet: Water-Soluble Concentrations
Site Code	Be	Al	Ti	V	Cr	Mn	Fe	Co	Ni	Cu	Zn	Sr	As	Se	Mo	Ag	Cd	Sn	Sb	Ba	La	Ce	Tl	Pb	U
MC-WE01	0.02±0.007	70±1	2±0.5	0.3±0.01	0.8±0.01	20±0.5	60±0.9	7±0.2	2±0.1	4±0.08	30±0.7	10±0.3	0.09±0.009	0.1±0.02	0.7±0.02	0.01±0.004	0.02±0.005	8±0.06	0.6±0.008	10±0.2	0.06±0.005	0.1±0.003	0.04±0.004	0.2±0.02	0.008±0.002
MC-WE02	0.01±0.005	30±0.8	1±0.1	0.2±0.01	0.2±0.06	3±0.06	40±2	0.3±0.03	3±0.09	2±0.05	40±0.3	2±0.05	0.05±0.004	0.02±0.01	0.2±0.03	0.007±0.002	0.01±0.0006	0.4±0.03	0.3±0.007	4±0.1	0.07±0.07	0.06±0.0004	0.02±0.005	0.4±0.02	0.003±0.0004
MC-WE03	0.008±0.002	100±6	6±4	0.8±0.03	0.4±0.03	10±0.09	100±1	0.5±0.03	2±0.05	3±0.07	40±0.3	4±0.08	0.1±0.009	0.04±0.02	0.2±0.02	0.005±0.001	0.02±0.008	0.5±0.02	0.4±0.008	6±0.2	0.08±0.01	0.2±0.04	0.02±0.003	0.3±0.02	0.008±0.0006
MC-WE04	0.02±0.004	40±0.6	0.7±0.09	0.6±0.007	0.7±0.02	10±0.2	40±0.9	0.5±0.03	0.5±0.1	0.8±0.03	10±0.6	5±0.06	0.06±0.01	0.05±0.009	0.1±0.02	0.003±0.001	0.01±0.007	3±0.04	0.3±0.009	2±0.1	0.01±0.003	0.03±0.01	0.02±0.001	0.02±0.006	0.003±0.0005
MC-WE05	0.01±0.005	100±8	5±0.3	0.5±0.01	0.6±0.04	7±0.1	100±10	0.6±0.03	0.5±0.1	3±0.1	30±0.5	10±0.2	0.2±0.009	0.04±0.007	0.2±0.02	0.008±0.002	0.03±0.002	1±0.3	0.3±0.08	5±0.1	0.08±0.004	0.1±0.003	0.01±0.003	3±0.02	0.008±0.0004
MC-WE06	0.02±0.008	100±5	4±0.3	0.6±0.01	0.2±0.06	6±0.06	80±20	5±0.04	0.5±0.1	4±0.07	8±0.4	9±0.08	0.08±0.01	0.04±0.01	0.09±0.02	0.006±0.002	0.008±0.002	4±0.04	0.3±0.003	10±0.1	0.09±0.005	0.2±0.004	0.01±0.002	0.6±0.02	0.02±0.0009
MC-GR01	0.02±0.007	200±10	7±1	0.7±0.03	1±0.2	20±0.3	200±20	1±0.07	2±0.05	8±0.08	70±2	9±0.1	0.1±0.003	0.1±0.05	0.3±0.02	0.03±0.01	0.2±0.02	3±0.03	0.8±0.03	30±0.4	0.4±0.009	0.8±0.02	0.03±0.002	2±0.04	0.04±0.0009
MC-GR02	0.01±0.006	90±2	2±0.6	0.3±0.08	0.2±0.06	4±0.1	70±9	0.2±0.03	0.5±0.1	2±0.05	10±0.5	4±0.07	0.05±0.009	0.03±0.008	0.2±0.05	0.0006±0.002	0.02±0.004	0.5±0.03	0.4±0.02	6±0.2	0.03±0.003	0.08±0.006	0.01±0.002	0.5±0.02	0.006±0.0004
MC-GR03	0.02±0.005	300±3	8±0.5	5±0.02	2±0.1	30±0.5	200±20	2±0.05	2±0.05	10±0.08	100±1	10±0.2	0.5±0.02	0.2±0.03	0.6±0.05	0.03±0.003	0.08±0.02	3±0.04	0.8±0.01	20±0.3	0.3±0.01	0.5±0.02	0.04±0.004	3±0.06	0.02±0.003
MC-GR04	0.01±0.006	200±20	5±0.2	0.9±0.03	0.4±0.02	30±0.2	200±20	0.7±0.03	0.5±0.1	9±0.1	20±0.4	8±0.4	0.5±0.006	0.07±0.008	7±0.09	0.006±0.0007	0.04±0.003	2±0.05	1±0.7	10±0.1	0.2±0.003	0.4±0.006	0.008±0.0007	2±0.02	0.02±0.001
MC-GR05	0.002±0.005	50±0.8	2±0.4	0.5±0.01	0.2±0.06	10±0.2	40±2	0.2±0.03	0.5±0.1	1±0.03	9±0.4	5±0.1	0.07±0.004	0.01±0.02	0.2±0.02	0.003±0.002	0.04±0.01	2±0.05	0.3±0.01	6±0.2	0.1±0.003	0.2±0.004	0.01±0.003	0.5±0.03	0.007±0.0009
MC-CEE01	0.02±0.004	100±20	3±0.3	0.4±0.02	0.8±0.05	20±0.2	200±10	1±0.05	0.5±0.1	3±0.08	30±0.6	4±0.1	0.2±0.008	0.07±0.03	0.2±0.02	0.003±0.002	0.03±0.006	3±0.04	0.5±0.03	5±0.3	0.08±0.003	0.2±0.005	0.01±0.001	0.7±0.03	0.01±0.001
MC-AS01	0.07±0.02	1000±100	50±3	4±0.4	4±0.09	80±1	1000±20	2±0.2	5±0.4	10±1	100±0.9	20±2	0.4±0.02	0.3±0.02	1±0.1	0.03±0.009	0.3±0.02	1±0.3	0.9±0.1	60±6	1±0.3	2±0.02	0.04±0.006	20±2	0.1±0.01
MC-AS03	0.01±0.009	100±10	8±4	0.8±0.03	2±0.03	10±0.2	100±20	0.6±0.03	0.5±0.1	7±0.06	60±0.6	8±0.06	0.4±0.01	0.09±0.02	0.4±0.02	0.08±0.009	0.04±0.002	1±0.02	0.5±0.01	10±0.3	0.07±0.007	0.1±0.02	0.01±0.001	2±0.02	0.01±0.002
MC-AS04	0.03±0.01	700±20	20±0.5	5±0.2	3±0.03	50±1	400±8	2±0.03	20±0.2	6±0.08	100±2	20±0.3	0.3±0.02	0.2±0.05	0.9±0.02	0.02±0.003	0.1±0.02	3±0.07	0.7±0.04	10±0.2	0.2±0.004	0.3±0.02	0.03±0.002	3±0.03	0.02±0.002
MC-AS05	0.07±0.02	700±30	20±0.1	5±0.08	3±0.1	100±2	600±20	3±0.07	5±0.09	40±0.7	200±1	90±2	1±0.06	0.6±0.04	0.9±0.02	0.02±0.004	1±0.04	3±0.03	2±0.03	50±0.6	1±0.01	2±0.007	0.1±0.01	20±0.2	0.2±0.005
MC-AF01	0.03±0.02	800±50	30±0.9	2±0.03	4±0.09	70±0.7	600±9	3±0.06	6±0.2	30±0.3	300±3	30±0.3	0.4±0.02	0.2±0.06	0.9±0.03	0.05±0.008	0.5±0.02	2±0.06	4±0.1	40±1	1±0.02	3±0.09	0.02±0.005	20±0.2	0.08±0.004
MC-AF03	0.001±0.0003	9±0.9	0.3±0.1	0.1±0.01	0.2±0.06	1±0.5	7±2	0.2±0.03	0.5±0.1	0.4±0.03	0.8±0.2	3±0.07	0.009±0.004	0.02±0.01	0.2±0.03	0.0002±0.00007	0.0006±0.0001	0.1±0.02	0.2±0.01	0.8±0.1	0.01±0.003	0.03±0.002	0.003±0.0008	0.06±0.02	0.003±0.001
WE01	0.001±0.0003	9±1	0.1±0.08	0.008±0.002	0.2±0.06	2±0.09	10±1	0.2±0.02	1±0.4	0.2±0.04	20±2	1±0.1	0.02±0.003	0.008±0.004	0.03±0.007	0.008±0.002	0.02±0.005	3±0.3	0.03±0.004	0.2±0.05	0.003±0.0009	0.008±0.0002	0.003±0.0008	1±0.1	0.0009±0.0003
WE02	0.001±0.0003	10±1	0.1±0.04	0.04±0.003	7±0.2	3±0.08	30±1	0.5±0.02	6±0.4	0.5±0.04	9±0.7	4±0.2	0.02±0.001	0.03±0.003	0.03±0.007	0.004±0.0004	0.03±0.003	0.6±0.04	0.03±0.004	1±0.09	0.003±0.0009	0.01±0.0005	0.003±0.0008	0.07±0.007	0.001±0.0002
WE06	0.002±0.002	100±0.9	1±0.2	0.07±0.005	0.2±0.06	10±0.1	70±2	1±0.01	2±0.4	0.3±0.02	10±0.4	0.9±0.07	0.05±0.004	0.01±0.005	0.03±0.007	0.0009±0.0003	0.008±0.004	5±0.04	0.03±0.004	0.8±0.08	0.01±0.0005	0.04±0.001	0.003±0.0008	0.08±0.006	0.0005±0.0001
WE13	0.001±0.0003	3±0.3	0.09±0.03	0.008±0.002	0.2±0.06	0.6±0.08	5±1	0.4±0.02	0.5±0.1	0.05±0.01	10±0.4	0.6±0.07	0.004±0.001	0.01±0.002	0.07±0.01	0.0002±0.00007	0.002±0.0009	0.7±0.02	0.03±0.004	0.2±0.05	0.003±0.0009	0.005±0.0003	0.003±0.0008	0.02±0.006	0.0003±0.0002
WE16	0.001±0.0003	7±0.3	0.04±0.009	0.04±0.004	4±0.2	30±0.8	30±1	0.6±0.01	20±0.5	0.05±0.01	7±1	6±0.8	0.02±0.003	0.04±0.001	0.03±0.007	0.0002±0.00007	0.008±0.004	0.2±0.06	0.03±0.004	0.4±0.08	0.003±0.0009	0.002±0.0002	0.003±0.0008	0.02±0.006	0.0007±0.0004
WE17	0.001±0.0003	40±1	1±0.1	0.2±0.005	0.2±0.06	5±0.08	70±1	0.3±0.02	0.5±0.1	2±0.06	20±0.5	4±0.1	0.05±0.005	0.03±0.002	0.06±0.009	0.0002±0.00007	0.009±0.0008	1±0.03	0.2±0.01	2±0.07	0.04±0.0008	0.07±0.001	0.003±0.0008	0.5±0.007	0.004±0.0001
WE23	0.02±0.002	300±2	80±1	1±0.01	20±0.2	50±0.6	700±10	3±0.02	30±0.5	0.4±0.02	50±0.4	40±0.3	0.09±0.004	0.2±0.02	0.03±0.007	0.006±0.001	0.004±0.0006	0.4±0.02	0.03±0.004	3±0.07	0.3±0.002	0.7±0.004	0.009±0.002	0.2±0.006	0.03±0.0007
WE30	0.001±0.0003	0.8±0.2	0.04±0.009	0.008±0.002	0.2±0.06	1±0.09	2±0.5	0.2±0.01	1±0.4	0.05±0.01	7±0.4	0.1±0.03	0.004±0.001	0.002±0.0005	0.6±0.01	0.0002±0.00007	0.0006±0.0001	4±0.02	0.03±0.004	0.2±0.05	0.003±0.0009	0.0006±0.0001	0.003±0.0008	0.02±0.006	0.0001±0.00003
WE32	0.001±0.0003	0.8±0.2	0.04±0.009	0.008±0.002	0.2±0.06	1±0.08	2±0.5	0.06±0.01	0.5±0.1	0.1±0.02	10±0.5	0.1±0.03	0.004±0.001	0.008±0.006	0.03±0.007	0.0002±0.00007	0.003±0.0004	3±0.03	0.03±0.004	0.2±0.05	0.003±0.0009	0.001±0.0004	0.003±0.0008	0.02±0.006	0.0001±0.00003
WE33	0.001±0.0003	0.8±0.2	0.04±0.009	0.008±0.002	0.2±0.06	0.7±0.08	2±0.5	0.9±0.02	0.5±0.1	0.05±0.01	6±0.4	0.9±0.07	0.004±0.001	0.01±0.003	0.03±0.007	0.0002±0.00007	0.0006±0.0001	4±0.03	0.03±0.004	0.2±0.05	0.003±0.0009	0.0006±0.0001	0.003±0.0008	0.02±0.006	0.0001±0.00003
WE35	0.001±0.0003	6±0.3	0.1±0.02	0.02±0.003	0.2±0.06	2±0.09	9±1	0.4±0.02	2±0.4	0.05±0.01	0.8±0.2	0.3±0.07	0.004±0.001	0.01±0.005	0.03±0.007	0.0002±0.00007	0.0006±0.0001	0.8±0.04	0.03±0.004	0.2±0.05	0.003±0.0009	0.009±0.0004	0.003±0.0008	0.02±0.006	0.0003±0.0001
WE37	0.001±0.0003	5±0.2	0.2±0.07	0.008±0.002	0.2±0.06	0.3±0.08	5±1	0.06±0.01	0.5±0.1	0.05±0.01	2±0.4	0.1±0.03	0.004±0.001	0.005±0.004	0.1±0.01	0.0002±0.00007	0.0006±0.0001	2±0.04	0.03±0.004	0.2±0.05	0.003±0.0009	0.004±0.0002	0.003±0.0008	0.02±0.006	0.0001±0.00003
WE40	0.001±0.0003	70±1	1±0.2	0.4±0.01	20±0.2	10±0.2	200±4	2±0.02	60±0.4	10±0.03	50±0.5	9±0.1	0.3±0.02	0.2±0.02	0.3±0.02	0.01±0.003	0.05±0.004	8±0.05	0.4±0.01	4±0.07	0.04±0.0007	0.07±0.002	0.008±0.003	0.6±0.009	0.007±0.0004
WE41	0.001±0.0003	30±0.8	1±0.08	0.4±0.01	2±0.2	4±0.09	90±4	1±0.02	4±0.4	4±0.06	20±0.5	2±0.07	0.3±0.004	0.2±0.01	0.1±0.01	0.001±0.0005	0.008±0.001	10±0.2	0.03±0.004	2±0.07	0.03±0.002	0.07±0.0007	0.003±0.0008	0.6±0.01	0.003±0.0001
WE45	0.001±0.0003	20±0.4	0.2±0.01	0.04±0.003	0.2±0.06	7±0.3	20±1	0.6±0.01	0.5±0.1	0.1±0.02	7±0.4	1±0.07	0.02±0.002	0.03±0.009	0.03±0.007	0.0002±0.00007	0.3±0.006	5±0.07	0.03±0.004	0.2±0.05	0.02±0.001	0.03±0.0004	0.003±0.0008	0.02±0.006	0.002±0.0003
GR04	0.001±0.0003	50±1	0.6±0.1	0.1±0.005	0.2±0.06	10±0.2	70±1	0.5±0.01	0.5±0.1	0.1±0.02	9±0.5	1±0.07	0.02±0.002	0.02±0.003	0.03±0.007	0.0002±0.00007	0.01±0.0008	1±0.02	0.03±0.004	1±0.08	0.02±0.0007	0.05±0.0005	0.003±0.0008	0.2±0.007	0.004±0.0005
GR12	0.001±0.0003	40±1	0.6±0.03	0.1±0.004	10±0.3	20±0.8	40±2	1±0.03	30±0.8	0.2±0.02	8±0.4	50±0.2	0.1±0.002	0.04±0.003	0.1±0.01	0.004±0.0006	0.01±0.002	0.4±0.02	0.03±0.004	1±0.07	0.03±0.0002	0.09±0.002	0.003±0.0008	0.09±0.006	0.007±0.0003
GR16	0.01±0.002	200±4	3±0.02	1±0.03	1±0.2	40±2	100±6	1±0.01	8±0.4	0.9±0.02	7±0.4	20±0.2	0.2±0.007	0.1±0.008	0.08±0.01	0.003±0.0002	0.01±0.002	0.6±0.02	0.1±0.01	10±0.1	0.5±0.003	1±0.005	0.003±0.0008	0.3±0.007	0.02±0.0008
GR20	0.006±0.002	100±2	5±0.3	0.4±0.006	0.2±0.06	40±0.5	100±1	0.5±0.01	0.5±0.1	0.9±0.02	0.8±0.2	10±0.2	0.2±0.008	0.08±0.007	0.1±0.01	0.0002±0.00007	0.007±0.003	0.6±0.02	0.03±0.004	4±0.08	0.2±0.002	0.4±0.004	0.003±0.0008	0.1±0.007	0.01±0.0002
GR21	0.1±0.01	2000±2	30±0.3	4±0.08	2±0.2	300±2	2000±5	4±0.07	9±0.4	20±0.3	30±1	200±5	7±0.01	0.4±0.1	0.6±0.04	0.01±0.003	0.1±0.01	5±0.2	0.3±0.01	70±0.3	3±0.007	8±0.09	0.04±0.004	4±0.05	0.4±0.02
GR22	0.001±0.0003	20±0.7	0.1±0.01	0.03±0.003	0.2±0.06	2±0.1	10±1	0.2±0.01	0.5±0.1	0.05±0.01	9±0.4	0.6±0.07	0.009±0.002	0.01±0.006	0.03±0.007	0.0002±0.00007	0.007±0.002	1±0.02	0.03±0.004	0.8±0.07	0.003±0.0009	0.006±0.0004	0.003±0.0008	0.02±0.006	0.0003±0.0001
GR23	0.001±0.0003	500±0.9	8±0.8	1±0.07	6±0.2	50±0.3	400±2	5±0.07	10±0.4	1±0.04	70±1	20±0.3	0.2±0.005	0.3±0.05	0.1±0.01	0.0002±0.00007	0.1±0.004	4±0.03	0.3±0.01	9±0.4	0.3±0.007	0.7±0.008	0.003±0.0008	0.6±0.01	0.03±0.003
GR24	0.001±0.0003	9±0.5	0.1±0.03	0.03±0.006	0.2±0.06	2±0.08	6±1	0.2±0.01	0.5±0.1	0.05±0.01	2±0.4	0.1±0.03	0.004±0.001	0.02±0.006	0.03±0.007	0.0002±0.00007	0.0006±0.0001	0.2±0.02	0.03±0.004	0.2±0.05	0.01±0.0001	0.03±0.001	0.003±0.0008	0.02±0.006	0.001±0.0001
GR26	0.007±0.002	70±0.7	2±0.1	0.2±0.004	0.2±0.06	10±0.4	100±3	0.4±0.01	0.5±0.1	0.7±0.03	7±0.4	6±0.09	0.3±0.007	0.01±0.002	0.03±0.007	0.0006±0.0004	0.006±0.001	0.3±0.02	0.03±0.004	4±0.07	0.09±0.0007	0.2±0.001	0.003±0.0008	0.3±0.008	0.009±0.0005
GR27	0.006±0.002	200±2	5±0.08	0.6±0.007	0.2±0.06	20±0.5	200±2	0.4±0.02	0.5±0.1	0.8±0.02	10±0.4	5±0.09	0.1±0.002	0.02±0.003	0.03±0.007	0.0009±0.0004	0.007±0.001	0.04±0.01	0.03±0.004	3±0.07	0.2±0.005	0.4±0.005	0.003±0.0008	1±0.01	0.008±0.0005
GR28	0.008±0.001	300±2	10±0.2	9±0.02	0.9±0.2	40±0.8	300±8	0.6±0.01	2±0.4	2±0.02	70±1	7±0.09	0.4±0.009	0.03±0.004	0.06±0.01	0.002±0.0004	0.03±0.003	0.04±0.01	0.3±0.01	10±0.08	0.3±0.004	0.5±0.001	0.003±0.0008	5±0.08	0.01±0.0002
AS11	0.008±0.002	300±7	8±0.7	1±0.03	0.8±0.2	40±0.3	300±5	1±0.02	1±0.4	3±0.02	90±0.5	10±0.1	0.4±0.005	0.1±0.01	0.4±0.01	0.004±0.0002	0.06±0.004	1±0.08	0.4±0.01	10±0.1	0.2±0.0009	0.4±0.005	0.007±0.002	2±0.03	0.01±0.0008
AS13	0.001±0.0003	10±0.3	0.1±0.05	0.03±0.003	0.2±0.06	3±0.1	5±1	0.4±0.01	1±0.4	0.2±0.02	2±0.4	0.5±0.07	0.004±0.001	0.02±0.007	0.03±0.007	0.0006±0.0003	0.006±0.0006	0.6±0.02	0.03±0.004	0.2±0.05	0.007±0.0004	0.006±0.0004	0.003±0.0008	0.02±0.006	0.0001±0.00003
AS19	0.06±0.003	800±10	20±0.8	5±0.03	200±0.8	100±1	1000±100	20±0.2	300±4	60±0.4	300±1	60±0.8	1±0.007	1±0.07	2±0.02	0.06±0.0007	0.9±0.02	1±0.08	0.7±0.01	30±0.2	1±0.01	30±0.3	0.1±0.004	5±0.09	0.1±0.003
AS21	0.02±0.001	200±7	5±0.2	2±0.04	0.9±0.2	40±0.1	200±30	1±0.02	2±0.4	1±0.03	10±0.4	100±0.5	0.3±0.009	0.2±0.02	0.2±0.01	0.003±0.0005	0.02±0.002	1±0.02	0.1±0.01	10±0.3	0.7±0.007	1±0.03	0.003±0.0008	0.7±0.01	0.06±0.002
AS28	0.001±0.0003	30±2	1±0.3	0.2±0.01	3±0.2	8±0.1	40±5	2±0.03	30±0.7	0.4±0.02	6±0.4	9±0.2	0.02±0.002	0.08±0.006	0.1±0.06	0.006±0.0009	0.01±0.002	3±0.03	0.03±0.004	0.4±0.07	0.01±0.0002	0.03±0.008	0.003±0.0008	0.07±0.006	0.002±0.0005
AF04	0.001±0.0003	0.8±0.2	0.04±0.009	0.008±0.002	0.2±0.06	0.1±0.03	2±0.5	0.06±0.01	0.5±0.1	0.05±0.01	0.8±0.2	0.1±0.03	0.004±0.001	0.002±0.0005	0.03±0.007	0.0002±0.00007	0.0006±0.0001	0.04±0.01	0.03±0.004	0.2±0.05	0.003±0.0009	0.0006±0.0001	0.003±0.0008	0.02±0.006	0.0001±0.00003
AF10	0.02±0.006	400±40	6±0.5	1±0.01	1±0.2	60±1	400±4	1±0.02	5±0.4	7±0.09	300±8	20±0.4	0.2±0.005	0.2±0.03	0.2±0.01	0.005±0.001	0.6±0.03	0.6±0.02	0.9±0.02	20±0.2	0.5±0.0006	1±0.01	0.01±0.003	10±0.2	0.04±0.002
